# Supplementary material for: Echinophyllia tarae sp. n. (Cnidaria, Anthozoa, Scleractinia), a new reef coral species from the Gambier Islands, French Polynesia
Source: Zookeys. 2013 Jul 24;(318):59–79. doi: 10.3897/zookeys.318.5351 (PMC3744204; doi:10.3897/zookeys.318.5351)
Supplement: XML Treatment for Echinophyllia tarae [file zookeys.318.5351-treatment1.xml]

<!DOCTYPE tp:taxon-treatment
  PUBLIC "-//TaxonX//DTD Taxonomic Treatment Publishing DTD v0 20100105//EN" "tax-treatment-NSO.dtd">
<tp:taxon-treatment xmlns:tp="http://www.plazi.org/taxpub"><tp:treatment-meta><mixed-citation publication-type="journal"><person-group><name><surname>Benzoni</surname><given-names>Francesca</given-names></name></person-group><article-title><italic>Echinophyllia tarae</italic> sp. n. (Cnidaria, Anthozoa, Scleractinia), a new reef coral species from the Gambier Islands, French Polynesia</article-title><source>Zookeys</source><day>24</day><month>7</month><year>2013</year><volume>2013</volume><issue>318</issue><fpage>59</fpage><lpage>79</lpage><pub-id pub-id-type="doi">10.3897/zookeys.318.5351</pub-id></mixed-citation></tp:treatment-meta><tp:nomenclature><tp:taxon-name>
                            <tp:taxon-name-part taxon-name-part-type="genus">Echinophyllia</tp:taxon-name-part>
                            <tp:taxon-name-part taxon-name-part-type="species">tarae</tp:taxon-name-part>
                            <object-id xmlns:xlink="http://www.w3.org/1999/xlink" xlink:type="simple">urn:lsid:zoobank.org:act:9C41F53B-3FEE-47BA-8017-48C252F65F5E</object-id>
                            <object-id xmlns:xlink="http://www.w3.org/1999/xlink" xlink:type="simple">http://species-id.net/wiki/Echinophyllia_tarae</object-id>
                        </tp:taxon-name><tp:taxon-status xmlns:xlink="http://www.w3.org/1999/xlink" xlink:type="simple">sp. n.</tp:taxon-status><xref ref-type="fig" rid="F2">Figures 2</xref><xref ref-type="fig" rid="F8">–8</xref><xref ref-type="fig" rid="F9">, 9a, b</xref><xref ref-type="fig" rid="F10">, 10b, d</xref></tp:nomenclature><tp:treatment-sec sec-type="Material examined"><title>Material examined.</title><p><bold>Holotype:</bold> MNHN-IK.2012-8000 (<xref ref-type="fig" rid="F2">Figures 2</xref>–<xref ref-type="fig" rid="F4">4</xref>). Type Locality: Taravai Island, Gambier, French Polynesia (MV Tara, Tara Oceans Expedition, Site 9), <named-content xmlns:xlink="http://www.w3.org/1999/xlink" content-type="dwc:verbatimCoordinates" xlink:type="simple">23°9.404'N, 135°1.769'E</named-content>, 10 m, 30 June 2011, coll. F. Benzoni.</p><fig id="F2" position="float" orientation="portrait"><label>Figure 2.</label><caption><p>Holotype of <italic><tp:taxon-name>Echinophyllia tarae</tp:taxon-name></italic> sp. n. (MNHN-IK.2012–8000) <bold>a</bold> the colony <italic>in situ</italic> before collection, and <bold>b</bold> the corallum after removal of the animal tissues. C1 to 4 indicate the position of same corallite (C) in the two images. Numbers are assigned in decreasing order of corallite size, C1 being the largest. Stippled line on the specimen in <bold>b</bold> shows the boundary of living tissue at the time of collection.</p></caption><graphic xmlns:xlink="http://www.w3.org/1999/xlink" xlink:href="ZooKeys-318-059-g002.jpg" position="float" orientation="portrait" xlink:type="simple"/></fig><fig id="F3" position="float" orientation="portrait"><label>Figure 3.</label><caption><p>Details of corallites, septa, and costae in the holotype of <italic><tp:taxon-name>Echinophyllia tarae</tp:taxon-name></italic> sp. n. (MNHN-IK.2012–8000) <bold>a</bold> top view of the largest corallite in the colony, <bold>b</bold> lateral view of the same corallite shown in <bold>a</bold>, <bold>c</bold> top view of the second largest corallite, and <bold>d</bold> of the third <bold>e</bold> top and <bold>f</bold> side view of the costae. C1 to 3 indicate the corallites as shown in <xref ref-type="fig" rid="F2">Figure 2</xref>. White arrows in <bold>e</bold> indicate the position of exothecal alveoli at the insertion of costae.</p></caption><graphic xmlns:xlink="http://www.w3.org/1999/xlink" xlink:href="ZooKeys-318-059-g003.jpg" position="float" orientation="portrait" xlink:type="simple"/></fig><fig id="F4" position="float" orientation="portrait"><label>Figure 4.</label><caption><p>Specimens of <italic><tp:taxon-name>Echinophyllia tarae</tp:taxon-name></italic> sp. n. collected for this study <bold>a</bold> side view of the holotype (MNHN-IK.2012–8000) <bold>b</bold> specimen UNIMIB TO-GA028 <bold>c</bold> specimen UNIMIB TO-GA186 <bold>d</bold> specimen UNIMIB TO-GA099 <bold>e</bold> specimen UNIMIB TO-GA071. C1 to 3 indicate the holotype corallites as shown in <xref ref-type="fig" rid="F1">Figures 1</xref> and <xref ref-type="fig" rid="F2">2</xref>.</p></caption><graphic xmlns:xlink="http://www.w3.org/1999/xlink" xlink:href="ZooKeys-318-059-g004.jpg" position="float" orientation="portrait" xlink:type="simple"/></fig><p><italic>Corallum</italic>: The holotype is a knob-shaped, plocoid, encrusting colony attached to a fragment of a dead tabular <italic><tp:taxon-name>Acropora</tp:taxon-name></italic> coral (<xref ref-type="fig" rid="F2">Figure 2</xref>). The specimen is 9.2 cm high, and 8.5 x 5 cm wide at the base in its original growth position.</p><p><italic>Corallites</italic>: The 12 corallites are oval in shape and variable in size (<xref ref-type="fig" rid="F2">Figure 2</xref>, <xref ref-type="fig" rid="F3">3</xref>), ranging from 3.3 cm in diameter (C1 in <xref ref-type="fig" rid="F2">Figure 2</xref>, <xref ref-type="fig" rid="F3">3a</xref>) to 1.0 cm. Corallites are organically united (see terminology in <xref ref-type="bibr" rid="B5">Budd et al. 2012</xref>). The central position of C1 (the largest corallite) is less obvious in the holotypes due to its knob-shaped growth form. Corallites protrude up to 1 cm and are directed in different directions (<xref ref-type="fig" rid="F2">Figure 2</xref>). Corallite wall is septothecal.</p><p><italic>Costosepta</italic>: Variable in number depending on the size of the corallite (<xref ref-type="fig" rid="F3">Figure 3a–d</xref>), exsert and thickened over the theca. The largest corallite contains 26 septa arranged in five orders (<xref ref-type="fig" rid="F3">Figure 3a</xref>). Septa of the first three orders are thicker than the others. Septal teeth are elliptical in outline, large and high (&gt; 0.6 mm) according to the parameters defined by <xref ref-type="bibr" rid="B5">Budd et al. (2012)</xref> (<xref ref-type="fig" rid="F3">Figure 3a–d</xref>), and their tips are irregular bulbous. Tooth spacing is very high (&gt; 2 mm). Septal side granulation is weak. Paliform lobes (see <xref ref-type="bibr" rid="B1">Benzoni et al. 2011</xref> for a definition) thick and well developed, forming an obvious crown around the columella, which was also visible <italic>in vivo</italic>. Paliform lobes always present and of similar size at the proximal margin of the first two orders of septa (<xref ref-type="fig" rid="F3">Figures 3a–d</xref>). In larger corallites, in which more than four orders are present, they can also form in front of the third order but then they are of smaller dimensions (<xref ref-type="fig" rid="F3">Figure 3b</xref>). The costal parts of the costosepta are thick and unequal. They are strongly ornamented by triangular shaped teeth (<xref ref-type="fig" rid="F3">Figure 3e, f</xref>), which bear fine granules on the tip (<xref ref-type="fig" rid="F3">Figure 3f</xref>). Exothecal alveoli are present at the insertion of lower order costae (<xref ref-type="fig" rid="F3">Figure 3e</xref>). Costae cover the whole surface of the coenosteum between corallites.</p><p><italic>Columella</italic>: Well developed, deep in the fossa (<xref ref-type="fig" rid="F3">Figure 3b</xref>) made by a mesh of twisted intermingled processes derived from the inner end of the higher order septa: the first two in smaller corallites (<xref ref-type="fig" rid="F3">Figure 3a–d</xref>), and up to the fourth order in larger corallites (<xref ref-type="fig" rid="F10">Figure 10b–d</xref>).</p><p><italic>Colour</italic>: The living colony was mottled brown. Tips of septa and costae ornamentation varied from light beige to white.</p></tp:treatment-sec><tp:treatment-sec sec-type="Other material"><title>Other material</title><p><bold>(Gambier, French Polynesia, Tara Oceans Expedition):</bold> UNIMIB TO-GA028, Akamaru Island (Site 2), <named-content xmlns:xlink="http://www.w3.org/1999/xlink" content-type="dwc:verbatimCoordinates" xlink:type="simple">23°11.082'N, 134°54.331'E</named-content>, 26 June 2011, coll. F. Benzoni; UNIMIB TO-GA071 Makaroa Island (Site 6), <named-content xmlns:xlink="http://www.w3.org/1999/xlink" content-type="dwc:verbatimCoordinates" xlink:type="simple">23°12.960'N, 134°57.991'E</named-content>, 28 June 2011, coll. F. Benzoni; UNIMIB TO-GA099 <!--PageBreak-->Taravai Island (Site 11), <named-content xmlns:xlink="http://www.w3.org/1999/xlink" content-type="dwc:verbatimCoordinates" xlink:type="simple">23°9.540'N, 135°3.055'E</named-content>, 1 July 2011, coll. F. Benzoni; UNIMIB TO-GA186 Taravai Island (Site 9), <named-content xmlns:xlink="http://www.w3.org/1999/xlink" content-type="dwc:verbatimCoordinates" xlink:type="simple">23°9.404'N, 135°1.769'E</named-content>, 30 June 2011, coll F. Benzoni.</p><!--PageBreak--><p><italic>Variation of skeletal structures</italic>: Colony size is relatively small (<xref ref-type="fig" rid="F2">Figures 2</xref>–<xref ref-type="fig" rid="F8">8</xref>), the largest colony is 20 cm wide (<xref ref-type="fig" rid="F6">Figure 6f</xref>). Corallum generally encrusting, its plane following the surface of the underlying substrate (<xref ref-type="fig" rid="F4">Figures 4b, d, e</xref>) but also knob-like (<xref ref-type="fig" rid="F4">Figures 4a, c</xref>) with foliose margins where they become detached from the substrate. The number of corallites per colony is low, ranging from 1 to 15. A large, central primary corallite is always present (<xref ref-type="fig" rid="F2">Figures 2</xref>, <xref ref-type="fig" rid="F6">6a, b</xref>). Secondary corallites are often inclined in various directions and show variable diameter sizes within the same colony (<xref ref-type="fig" rid="F5">Figures 5a–e</xref>, <xref ref-type="table" rid="T1">Table 1</xref>). The largest corallite observed (specimen UNIMIB TO-GA099, <xref ref-type="fig" rid="F4">Figure 4d</xref>) is 3.5 cm in diameter, the smallest, in the same specimen, 0.9 mm (<xref ref-type="fig" rid="F5">Figure 5e</xref>). The numbers of septa, orders of septa, and paliform lobes vary between and within colonies. First order septa always thicker than the others and in some cases up to 4 mm thick (<xref ref-type="fig" rid="F5">Figure 5f</xref>). Columella always present, large and oval in the largest corallite, less developed is smaller corallites. Costae typically thick, alternating in size (<xref ref-type="fig" rid="F5">Figure 5c, d</xref>) and strongly dentate, although variably so between specimens.</p><fig id="F5" position="float" orientation="portrait"><label>Figure 5.</label><caption><p>Variation in shape and size of the corallites of <italic><tp:taxon-name>Echinophyllia tarae</tp:taxon-name></italic> sp. n. <bold>a</bold> and <bold>b</bold> two lateral views of specimen UNIMIB TO-GA186 <bold>c</bold> specimen UNIMIB TO-GA071 <bold>d</bold> UNIMIB TO-GA028 <bold>e</bold> specimen UNIMIB TO-GA099 <bold>f</bold> close up-of a corallite of the same specimen as in <bold>a</bold> and <bold>b</bold>. White arrows in <bold>e</bold> indicate the position of secondary corallites.</p></caption><graphic xmlns:xlink="http://www.w3.org/1999/xlink" xlink:href="ZooKeys-318-059-g005.jpg" position="float" orientation="portrait" xlink:type="simple"/></fig><fig id="F6" position="float" orientation="portrait"><label>Figure 6.</label><caption><p>Variation of corallum shape, costosepta ornamentation, and colouration in smaller colonies of <italic><tp:taxon-name>Echinophyllia tarae</tp:taxon-name></italic> sp. n. observed <italic>in situ</italic> <bold>a</bold> young one polyp brown coloured specimen settled on crustose coralline algae, Mangareva Island (Site 15) <bold>b</bold> a dark brown two polyp colony with green oral discs, Taravai Island (Site 21) <bold>c</bold> one polyp bright green specimen with a large raised central corallite in which the crown of pali is clearly visible and spiky and well developed costae, Makaroa Island (Site 6) <bold>d</bold> a light green colony with two raised polyps in central position, well developed crown of pali and costae ornamentation smoothening towards the colony periphery, northern lagoon pinnacles (Site 16) <bold>e</bold> brown colony with one raised polyps in central position and markedly teethed costae, Mangareva Island (Site 13) <bold>f</bold> <italic>in situ</italic> image of specimen UNIMIB TO-GA028 (<xref ref-type="fig" rid="F4">Figures 4b</xref>, <xref ref-type="fig" rid="F5">5d</xref>) showing the irregularly shaped colony with a very rugged and almost inflated appearance, Akamaru Island (Site 2). Sites are indicated in <xref ref-type="fig" rid="F1">Figure 1</xref>.</p></caption><graphic xmlns:xlink="http://www.w3.org/1999/xlink" xlink:href="ZooKeys-318-059-g006.jpg" position="float" orientation="portrait" xlink:type="simple"/></fig><table-wrap id="T1" position="float" orientation="portrait"><label>Table 1.</label><caption><p>Dimensions of the examined specimens of <italic><tp:taxon-name>Echinophyllia tarae</tp:taxon-name></italic> sp. n. For each specimen the total number (n.) of corallites, the maximum and minimum diameter of the largest and smallest corallite in the colony, the number of septa, and of paliform lobes is listed. LC = largest corallite; SC smallest corallite.</p></caption><table><tbody><tr><th rowspan="1" colspan="1"><bold>Specimen code</bold></th><th rowspan="1" colspan="1"><bold>n. of corallites</bold></th><th rowspan="1" colspan="1"><bold>Diam. LC max-min: (cm)</bold></th><th rowspan="1" colspan="1"><bold>Diam. SC max-min: (cm)</bold></th><th rowspan="1" colspan="1"><bold>n. of septa LC</bold></th><th rowspan="1" colspan="1"><bold>n. of paliform lobes LC</bold></th></tr><tr><td rowspan="1" colspan="1">MNHN-IK.2012–8000</td><td rowspan="1" colspan="1">12</td><td rowspan="1" colspan="1">3.3 – 2.0</td><td rowspan="1" colspan="1">1.0 – 0.9</td><td rowspan="1" colspan="1">26</td><td rowspan="1" colspan="1">11</td></tr><tr><td rowspan="1" colspan="1">UNIMIB TO-GA028</td><td rowspan="1" colspan="1">4</td><td rowspan="1" colspan="1">3.1 – 2.4</td><td rowspan="1" colspan="1">1.1 – 0.9</td><td rowspan="1" colspan="1">39</td><td rowspan="1" colspan="1">14</td></tr><tr><td rowspan="1" colspan="1">UNIMIB TO-GA071</td><td rowspan="1" colspan="1">4</td><td rowspan="1" colspan="1">2.3 – 2.1</td><td rowspan="1" colspan="1">1.0 – 0.9</td><td rowspan="1" colspan="1">34</td><td rowspan="1" colspan="1">8</td></tr><tr><td rowspan="1" colspan="1">UNIMIB TO-GA084</td><td rowspan="1" colspan="1">4</td><td rowspan="1" colspan="1">3.2 – 2.4</td><td rowspan="1" colspan="1">1.9 – 1.8</td><td rowspan="1" colspan="1">29</td><td rowspan="1" colspan="1">11</td></tr><tr><td rowspan="1" colspan="1">UNIMIB TO-GA099</td><td rowspan="1" colspan="1">3</td><td rowspan="1" colspan="1">3.5 – 3.0</td><td rowspan="1" colspan="1">1.2 – 1.0</td><td rowspan="1" colspan="1">52</td><td rowspan="1" colspan="1">24</td></tr></tbody></table></table-wrap><!--PageBreak--><p><italic>Field characteristics and colouration</italic>: The colouration is showing much variation, ranging from dark brown (<xref ref-type="fig" rid="F7">Figures 7a–c, e</xref>), to mottled brown (<xref ref-type="fig" rid="F2">Figures 2a</xref>, <xref ref-type="fig" rid="F7">7f</xref>), beige (<xref ref-type="fig" rid="F6">Figures 6e, f</xref>), and bright green (<xref ref-type="fig" rid="F6">Figures 6c</xref>, <xref ref-type="fig" rid="F7">7d</xref>). The tissue on the tips of septal teeth and costal spines teeth can be lighter in colour (<xref ref-type="fig" rid="F6">Figure 6c</xref>) or white (<xref ref-type="fig" rid="F7">Figure 7c</xref>), possibly as a result of tissue being less thick above these structures. In very mottled colonies (<xref ref-type="fig" rid="F7">Figure 7f</xref>) or with lighter colouration of the tissue over costoseptal teeth (<xref ref-type="fig" rid="F7">Figure 7b</xref>) the size and shape of the corallites may be hard to detect. The crown of paliform lobes is always prominent (<xref ref-type="fig" rid="F5">Figure 5</xref>) and often obvious, especially in the largest corallite (<xref ref-type="fig" rid="F6">Figures 6</xref>, <xref ref-type="fig" rid="F7">7b</xref>).</p><fig id="F7" position="float" orientation="portrait"><label>Figure 7.</label><caption><p>Variation of shape, spikiness of septa and costae, and colouration oflarge colonies <italic><tp:taxon-name>Echinophyllia tarae</tp:taxon-name></italic> sp. n. observed <italic>in situ</italic> <bold>a</bold> brown encrusting colony with free margins, bright green oral discs and raised corallites, Akamaru Island (Site 2) <bold>b</bold> brown encrusting colony with white oral discs, raised corallites (larger one in the stippled circle), and very spiky costae, Taravai Island (Site 9 – type locality), the prominent crown of paliform lobes of the largest corallite is indicated by the white arrow <bold>c</bold> brown knob shaped colony with bright green oral discs and raised corallites, note the white colouration of the tips of costae teeth, Taravai Island (Site 9 – type locality) <bold>d</bold> a bright green knob shaped colony, Taravai Island (Site 9 – type locality) <bold>e</bold> brown encrusting colony with bright green oral discs and relatively low-lying corallites, note the uniform colouration of the costae, Taravai Island (Site 9 – type locality) <bold>f</bold> mottled brown encrusting colony with free margins and relatively low-lying corallites, note the uniform colouration of the costae, Taravai Island (Site 9 – type locality). Sites are indicated in <xref ref-type="fig" rid="F1">Figure 1</xref>.</p></caption><graphic xmlns:xlink="http://www.w3.org/1999/xlink" xlink:href="ZooKeys-318-059-g007.jpg" position="float" orientation="portrait" xlink:type="simple"/></fig><fig id="F8" position="float" orientation="portrait"><label>Figure 8.</label><caption><p>Frequently observed patterns of partial death and re-growth of <italic><tp:taxon-name>Echinophyllia tarae</tp:taxon-name></italic> sp. n. in the field<bold>a</bold> concave colony with a large central corallite showing a peripheral rim of skeleton encrusted by pink coralline algae and surrounded by zoanthids and corallimorpharians, Mangareva Island (Site 19) <bold>b</bold> a similar situation as in <bold>a</bold> but with re-growth occurring over previously dead colonies, note the variation of colouration in adjacent corals, Taravai Island (Site 11). White arrows in <bold>b</bold> indicate the position of larger central corallites. Sites are indicated in <xref ref-type="fig" rid="F1">Figure 1</xref>.</p></caption><graphic xmlns:xlink="http://www.w3.org/1999/xlink" xlink:href="ZooKeys-318-059-g008.jpg" position="float" orientation="portrait" xlink:type="simple"/></fig><!--PageBreak--><!--PageBreak--><!--PageBreak--><!--PageBreak--><!--PageBreak--><!--PageBreak--><!--PageBreak--><p><italic>Ecology</italic>: <italic><tp:taxon-name>Echinophyllia tarae</tp:taxon-name></italic> sp. n. inhabits protected reef habitats and was observed between 5 and 20 m depth. It commonly grows on dead coral fragments, usually parts of branching or tabular <italic><tp:taxon-name>Acropora</tp:taxon-name></italic> colonies, which are covered by crustose coralline algae and fleshy macroalgae (<xref ref-type="fig" rid="F6">Figures 6</xref>–<xref ref-type="fig" rid="F7">7</xref>). This species can grow on well-illuminated surfaces but also encrusts shaded underhangs. In well-lit conditions the appearance is typically corrugated (<xref ref-type="fig" rid="F6">Figures 6a–b, e–f</xref>, <xref ref-type="fig" rid="F7">7a–d</xref>). However, in some cases a certain degree of inflation of the soft tissues was observed (<xref ref-type="fig" rid="F6">Figures 6a–b, f</xref>), although this generally depends on the very developed ornamentation of the underlying costosepta, which is most obvious when a live colony (<xref ref-type="fig" rid="F6">Figure 6f</xref>) is compared with the clean skeleton (<xref ref-type="fig" rid="F4">Figures 4b</xref>, <xref ref-type="fig" rid="F5">5d</xref>). In poorly lit conditions the overall appearance is smoother and the colouration more uniform (e.g. <xref ref-type="fig" rid="F6">Figures 6d</xref>, <xref ref-type="fig" rid="F7">7e–f</xref>) although the oral discs remain generally brightly coloured and different from the rest of the tissues. Re-growth of partially dead colonies, especially at the margins, is common (<xref ref-type="fig" rid="F8">Figure 8</xref>). Such patters of partial death and recovery could result from competition with other benthic invertebrates, like soft-bodied corallimorpharians and zoanthids which can co-occurr with this species (<xref ref-type="fig" rid="F8">Figure 8a</xref>). The observed patterns of partial death may also be caused by deposition of sediment on the living corals. In fact, <italic><tp:taxon-name>Echinophyllia tarae</tp:taxon-name></italic> sp. n. is most commonly found at sheltered sites characterized by calm water conditions and muddy sediment which could be stirred up and deposit on benthic organisms suffocating them (<xref ref-type="bibr" rid="B12">Erftemeijer et al. 2012</xref>). The dead parts of the corallum are generally encrusted by coralline algae over which the coral can re-grow or re-settle (<xref ref-type="fig" rid="F8">Figure 8b</xref>).</p><!--PageBreak--><p><italic>Occurrence</italic>:This species was commonly encountered on the fringing reefs off Mangareva, Aukena, Tekava, Akamaru, Kamaka, Makaroa, Agakauitai, and Taravai islands as well as at the base of the lagoon pinnacles found in the lagoon north of Mangareva Island (<xref ref-type="fig" rid="F1">Figure 1</xref>, <xref ref-type="table" rid="T2">Table 2</xref>). Its distribution outside the Gambier archipelago is unknown although it could also occur in the Austral Islands (see Discussion section). No record is known from other localities.</p><p><italic>Affinities</italic>:In its encrusting growth form, and in the presence of a central larger and protruding corallite this species is similar to <italic><tp:taxon-name>Echinophyllia echinata</tp:taxon-name></italic> and <italic><tp:taxon-name>Echinomorpha nishihirai</tp:taxon-name></italic> (see Discussion). Ongoing molecular analyses will reveal the phylogenetic relationships of this species with its congeners.</p><table-wrap id="T2" position="float" orientation="portrait"><label>Table 2.</label><caption><p>Occurrence of <italic><tp:taxon-name>Echinophyllia tarae</tp:taxon-name></italic> sp. n. encountered during the Tara Oceans Expedition in the Gambier Islands. For each site the site code (as in <xref ref-type="fig" rid="F1">Figure 1</xref>), island name and reef type, coordinates, sampling date, and recorded presence or absence of the species are listed.</p></caption><table><tbody><tr><th rowspan="1" colspan="1"><bold>Site</bold></th><th rowspan="1" colspan="1"><bold>Island, reef type</bold></th><th rowspan="1" colspan="1"><bold>Latitude, Longitude</bold></th><th rowspan="1" colspan="1"><bold>Date</bold></th><th rowspan="1" colspan="1"><bold><italic><tp:taxon-name>Echinophyllia tarae</tp:taxon-name></italic> sp. n.</bold></th></tr><tr><td rowspan="1" colspan="1"><bold>1</bold></td><td rowspan="1" colspan="1">Akamaru, fringing reef</td><td rowspan="1" colspan="1"><named-content xmlns:xlink="http://www.w3.org/1999/xlink" content-type="dwc:verbatimCoordinates" xlink:type="simple">23°10.61'S, 134°54.37'W</named-content></td><td rowspan="1" colspan="1">26/06/11</td><td rowspan="1" colspan="1">recorded</td></tr><tr><td rowspan="1" colspan="1"><bold>2</bold></td><td rowspan="1" colspan="1">Akamaru, fringing reef</td><td rowspan="1" colspan="1"><named-content xmlns:xlink="http://www.w3.org/1999/xlink" content-type="dwc:verbatimCoordinates" xlink:type="simple">23°11.08'S, 134°55.33'W</named-content></td><td rowspan="1" colspan="1">26/06/11</td><td rowspan="1" colspan="1">recorded</td></tr><tr><td rowspan="1" colspan="1"><bold>3</bold></td><td rowspan="1" colspan="1">Aukena, fringing reef</td><td rowspan="1" colspan="1"><named-content xmlns:xlink="http://www.w3.org/1999/xlink" content-type="dwc:verbatimCoordinates" xlink:type="simple">23°08.44'S, 134°55.18'W</named-content></td><td rowspan="1" colspan="1">27/06/11</td><td rowspan="1" colspan="1">recorded</td></tr><tr><td rowspan="1" colspan="1"><bold>4</bold></td><td rowspan="1" colspan="1">Aukena, fringing reef</td><td rowspan="1" colspan="1"><named-content xmlns:xlink="http://www.w3.org/1999/xlink" content-type="dwc:verbatimCoordinates" xlink:type="simple">23°08.56'S, 134°54.74'W</named-content></td><td rowspan="1" colspan="1">27/06/11</td><td rowspan="1" colspan="1">recorded</td></tr><tr><td rowspan="1" colspan="1"><bold>5</bold></td><td rowspan="1" colspan="1">Kamaka, fringing reef</td><td rowspan="1" colspan="1"><named-content xmlns:xlink="http://www.w3.org/1999/xlink" content-type="dwc:verbatimCoordinates" xlink:type="simple">23°14.19'S, 134°57.47'W</named-content></td><td rowspan="1" colspan="1">28/06/11</td><td rowspan="1" colspan="1">recorded</td></tr><tr><td rowspan="1" colspan="1"><bold>6</bold></td><td rowspan="1" colspan="1">Makaroa, fringing reef</td><td rowspan="1" colspan="1"><named-content xmlns:xlink="http://www.w3.org/1999/xlink" content-type="dwc:verbatimCoordinates" xlink:type="simple">23°12.96'S, 134°57.99'W</named-content></td><td rowspan="1" colspan="1">28/06/11</td><td rowspan="1" colspan="1">recorded</td></tr><tr><td rowspan="1" colspan="1"><bold>7</bold></td><td rowspan="1" colspan="1">Kamaka, fringing reef</td><td rowspan="1" colspan="1"><named-content xmlns:xlink="http://www.w3.org/1999/xlink" content-type="dwc:verbatimCoordinates" xlink:type="simple">23°14.98'S, 134°57.80'W</named-content></td><td rowspan="1" colspan="1">29/06/11</td><td rowspan="1" colspan="1">not recorded</td></tr><tr><td rowspan="1" colspan="1"><bold>8</bold></td><td rowspan="1" colspan="1">Makaroa, fringing reef</td><td rowspan="1" colspan="1"><named-content xmlns:xlink="http://www.w3.org/1999/xlink" content-type="dwc:verbatimCoordinates" xlink:type="simple">23°13.32'S, 134°58.34'W</named-content></td><td rowspan="1" colspan="1">29/06/11</td><td rowspan="1" colspan="1">recorded</td></tr><tr><td rowspan="1" colspan="1"><bold>9</bold></td><td rowspan="1" colspan="1">Taravai, fringing reef</td><td rowspan="1" colspan="1"><named-content xmlns:xlink="http://www.w3.org/1999/xlink" content-type="dwc:verbatimCoordinates" xlink:type="simple">23°09.40'S, 135°01.77'W</named-content></td><td rowspan="1" colspan="1">30/06/11</td><td rowspan="1" colspan="1">recorded</td></tr><tr><td rowspan="1" colspan="1"><bold>10</bold></td><td rowspan="1" colspan="1">Agakauitai, fringing reef</td><td rowspan="1" colspan="1"><named-content xmlns:xlink="http://www.w3.org/1999/xlink" content-type="dwc:verbatimCoordinates" xlink:type="simple">23°10.17'S, 135°02.52'W</named-content></td><td rowspan="1" colspan="1">30/06/11</td><td rowspan="1" colspan="1">recorded</td></tr><tr><td rowspan="1" colspan="1"><bold>11</bold></td><td rowspan="1" colspan="1">Taravai, fringing reef</td><td rowspan="1" colspan="1"><named-content xmlns:xlink="http://www.w3.org/1999/xlink" content-type="dwc:verbatimCoordinates" xlink:type="simple">23°09.54'S, 135°03.05'W</named-content></td><td rowspan="1" colspan="1">01/07/11</td><td rowspan="1" colspan="1">recorded</td></tr><tr><td rowspan="1" colspan="1"><bold>12</bold></td><td rowspan="1" colspan="1">Agakauitai, fringing reef</td><td rowspan="1" colspan="1"><named-content xmlns:xlink="http://www.w3.org/1999/xlink" content-type="dwc:verbatimCoordinates" xlink:type="simple">23°10.35'S, 135°01.99'W</named-content></td><td rowspan="1" colspan="1">01/07/11</td><td rowspan="1" colspan="1">recorded</td></tr><tr><td rowspan="1" colspan="1"><bold>13</bold></td><td rowspan="1" colspan="1">Mangareva, fringing reef</td><td rowspan="1" colspan="1"><named-content xmlns:xlink="http://www.w3.org/1999/xlink" content-type="dwc:verbatimCoordinates" xlink:type="simple">23°08.25'S, 134°57.11'W</named-content></td><td rowspan="1" colspan="1">02/07/11</td><td rowspan="1" colspan="1">recorded</td></tr><tr><td rowspan="1" colspan="1"><bold>14</bold></td><td rowspan="1" colspan="1">Mangareva/Totegie</td><td rowspan="1" colspan="1"><named-content xmlns:xlink="http://www.w3.org/1999/xlink" content-type="dwc:verbatimCoordinates" xlink:type="simple">23°04.78'S, 134°54.99'W</named-content></td><td rowspan="1" colspan="1">04/07/11</td><td rowspan="1" colspan="1">not recorded</td></tr><tr><td rowspan="1" colspan="1"><bold>15</bold></td><td rowspan="1" colspan="1">Mangareva, fringing reef</td><td rowspan="1" colspan="1"><named-content xmlns:xlink="http://www.w3.org/1999/xlink" content-type="dwc:verbatimCoordinates" xlink:type="simple">23°05.45'S, 134°55.69'W</named-content></td><td rowspan="1" colspan="1">04/07/11</td><td rowspan="1" colspan="1">recorded</td></tr><tr><td rowspan="1" colspan="1"><bold>16</bold></td><td rowspan="1" colspan="1">Lagoon pinnacles</td><td rowspan="1" colspan="1"><named-content xmlns:xlink="http://www.w3.org/1999/xlink" content-type="dwc:verbatimCoordinates" xlink:type="simple">23°01.55'S, 134°55.69'W</named-content></td><td rowspan="1" colspan="1">05/07/11</td><td rowspan="1" colspan="1">recorded</td></tr><tr><td rowspan="1" colspan="1"><bold>17</bold></td><td rowspan="1" colspan="1">Lagoon pinnacles</td><td rowspan="1" colspan="1"><named-content xmlns:xlink="http://www.w3.org/1999/xlink" content-type="dwc:verbatimCoordinates" xlink:type="simple">23°04.12'S, 134°55.83'W</named-content></td><td rowspan="1" colspan="1">05/07/11</td><td rowspan="1" colspan="1">not recorded</td></tr><tr><td rowspan="1" colspan="1"><bold>18</bold></td><td rowspan="1" colspan="1">Mangareva, fringing reef</td><td rowspan="1" colspan="1"><named-content xmlns:xlink="http://www.w3.org/1999/xlink" content-type="dwc:verbatimCoordinates" xlink:type="simple">23°05.57'S, 134°59.16'W</named-content></td><td rowspan="1" colspan="1">07/07/11</td><td rowspan="1" colspan="1">not recorded</td></tr><tr><td rowspan="1" colspan="1"><bold>19</bold></td><td rowspan="1" colspan="1">Mangareva, fringing reef</td><td rowspan="1" colspan="1"><named-content xmlns:xlink="http://www.w3.org/1999/xlink" content-type="dwc:verbatimCoordinates" xlink:type="simple">23°06.14'S, 134°59.23'W</named-content></td><td rowspan="1" colspan="1">07/07/11</td><td rowspan="1" colspan="1">recorded</td></tr><tr><td rowspan="1" colspan="1"><bold>20</bold></td><td rowspan="1" colspan="1">Taravai, fringing reef</td><td rowspan="1" colspan="1"><named-content xmlns:xlink="http://www.w3.org/1999/xlink" content-type="dwc:verbatimCoordinates" xlink:type="simple">23°08.72'S, 135°03.09'W</named-content></td><td rowspan="1" colspan="1">08/07/11</td><td rowspan="1" colspan="1">recorded</td></tr><tr><td rowspan="1" colspan="1"><bold>21</bold></td><td rowspan="1" colspan="1">Taravai, fringing reef</td><td rowspan="1" colspan="1"><named-content xmlns:xlink="http://www.w3.org/1999/xlink" content-type="dwc:verbatimCoordinates" xlink:type="simple">23°08.03'S, 135°02.14'W</named-content></td><td rowspan="1" colspan="1">08/07/11</td><td rowspan="1" colspan="1">recorded</td></tr><tr><td rowspan="1" colspan="1"><bold>22</bold></td><td rowspan="1" colspan="1">outer barrier north</td><td rowspan="1" colspan="1"><named-content xmlns:xlink="http://www.w3.org/1999/xlink" content-type="dwc:verbatimCoordinates" xlink:type="simple">23°04.21'S, 135°00.85'W</named-content></td><td rowspan="1" colspan="1">09/07/11</td><td rowspan="1" colspan="1">not recorded</td></tr><tr><td rowspan="1" colspan="1"><bold>23</bold></td><td rowspan="1" colspan="1">outer barrier north</td><td rowspan="1" colspan="1"><named-content xmlns:xlink="http://www.w3.org/1999/xlink" content-type="dwc:verbatimCoordinates" xlink:type="simple">23°03.79'S, 135°00.49'W</named-content></td><td rowspan="1" colspan="1">09/07/11</td><td rowspan="1" colspan="1">not recorded</td></tr><tr><td rowspan="1" colspan="1"><bold>24</bold></td><td rowspan="1" colspan="1">Tekava, fringing reef</td><td rowspan="1" colspan="1"><named-content xmlns:xlink="http://www.w3.org/1999/xlink" content-type="dwc:verbatimCoordinates" xlink:type="simple">23°10.13'S, 134°51.51'W</named-content></td><td rowspan="1" colspan="1">10/07/11</td><td rowspan="1" colspan="1">recorded</td></tr></tbody></table></table-wrap></tp:treatment-sec><tp:treatment-sec sec-type="Etymology"><title>Etymology.</title><p>This species is named after MV Tara, which allowed the exploration of coral reefs in Gambier. Moreover, the name “tara” in the Polynesian language may refer to a spiny, pointed object, which applies well to the new species typically featuring pointed skeletal structures. In the same language, Tara is also the name of a sea goddess.</p></tp:treatment-sec><tp:treatment-sec><!--Section generated to contain objects referenced in tp:taxon-treatment.--><fig id="F1" position="float" orientation="portrait"><label>Figure 1.</label><caption><p>Map of <bold>a</bold> the Pacific Ocean, showing the position of French Polynesia <bold>b</bold> the island groups belonging to French Polynesia, and <bold>c</bold> the study area in the Gambier Archipelago showing the 24 sampling sites of the Tara Oceans leg and the sites where <italic><tp:taxon-name>Echinophyllia tarae</tp:taxon-name></italic> sp. n. was found. Stippled rectangle in <bold>a</bold> shows the position of the map shown in <bold>b.</bold> Arrow in <bold>b</bold> shows the position of the Gambier Archipelago shown in <bold>c</bold>.</p></caption><graphic xmlns:xlink="http://www.w3.org/1999/xlink" xlink:href="ZooKeys-318-059-g001.jpg" position="float" orientation="portrait" xlink:type="simple"/></fig><fig id="F9" position="float" orientation="portrait"><label>Figure 9.</label><caption><p>Comparison of <italic>in situ</italic> morphology between specimens of <italic><tp:taxon-name>Echinophyllia tarae</tp:taxon-name></italic> sp. n., <italic><tp:taxon-name>Echinophyllia echinata</tp:taxon-name></italic>, and <italic><tp:taxon-name>Echinomorpha nishihirai</tp:taxon-name></italic> and corallum morphology of the latter two <bold>a</bold> <italic><tp:taxon-name>Echinophyllia tarae</tp:taxon-name></italic> sp. n. resembling <italic><tp:taxon-name>Echinophyllia echinata</tp:taxon-name></italic>, Agakauitai Island (Site 10) <bold>b</bold> another colony of the new species resembling <italic><tp:taxon-name>Echinomorpha nishihirai</tp:taxon-name></italic>, Taravai Island (Site 11) <bold>c</bold> <italic><tp:taxon-name>Echinophyllia echinata</tp:taxon-name></italic> from Cap Bocage, New Caledonia (IRD HS 3171) <bold>d</bold> <italic><tp:taxon-name>Echinomorpha nishihirai</tp:taxon-name></italic>, Ryukyu Islands, Japan, picture by K. Yanagiya <bold>e</bold> same specimen as in <bold>c</bold>, <bold>f</bold> holotype of <italic><tp:taxon-name>Echinomorpha nishihirai</tp:taxon-name></italic> (MTQ G 32483), Okinawa Island, Japan. Images <bold>c</bold> and <bold>e</bold> from the IRD LagPlon database (<ext-link xmlns:xlink="http://www.w3.org/1999/xlink" ext-link-type="uri" xlink:href="http://lagplon.ird.nc/consultv2_5/rechSimple.faces" xlink:type="simple">http://lagplon.ird.nc/consultv2_5/rechSimple.faces</ext-link>). Sites are indicated in <xref ref-type="fig" rid="F1">Figure 1</xref>.</p></caption><graphic xmlns:xlink="http://www.w3.org/1999/xlink" xlink:href="ZooKeys-318-059-g009.jpg" position="float" orientation="portrait" xlink:type="simple"/></fig><fig id="F10" position="float" orientation="portrait"><label>Figure 10.</label><caption><p>Comparison ofcentralcorallitemorphology between <bold>a</bold> <italic><tp:taxon-name>Echinophyllia echinata</tp:taxon-name></italic> <bold>b</bold> and <bold>d</bold> <italic><tp:taxon-name>Echinophyllia tarae</tp:taxon-name></italic> sp. n., and <bold>c</bold> <italic><tp:taxon-name>Echinomorpha nishihirai</tp:taxon-name></italic>: <bold>a</bold> side view of the central corallite of thesame <italic><tp:taxon-name>Echinophyllia echinata</tp:taxon-name></italic> specimen as in <xref ref-type="fig" rid="F8">Figure 8c</xref> (IRD HS 3171) <bold>b</bold> side view of the central protocorallite of <italic><tp:taxon-name>Echinophyllia tarae</tp:taxon-name></italic> sp. n. (UNIMIB TO-GA099), <bold>c</bold> top view of the central corallite of <italic><tp:taxon-name>Echinomorpha nishihirai</tp:taxon-name></italic> holotype (MTQ G 32483) <bold>d</bold> top view of the same corallite as in <bold>b</bold>.</p></caption><graphic xmlns:xlink="http://www.w3.org/1999/xlink" xlink:href="ZooKeys-318-059-g010.jpg" position="float" orientation="portrait" xlink:type="simple"/></fig></tp:treatment-sec><ref-list><ref id="B5"><mixed-citation xmlns:xlink="http://www.w3.org/1999/xlink" xlink:type="simple"><person-group><name name-style="western"><surname>Budd</surname><given-names>AF</given-names></name><name name-style="western"><surname>Fukami</surname><given-names>H</given-names></name><name name-style="western"><surname>Smith</surname><given-names>ND</given-names></name><name name-style="western"><surname>Knowlton</surname><given-names>N</given-names></name></person-group> (<year>2012</year>) <article-title>Taxonomic classification of the reef coral family Mussidae (Cnidaria: Anthozoa: Scleractinia).</article-title><source>Zoological Journal of the Linnean Society</source><volume>166</volume>: <fpage>465</fpage>-<lpage>529</lpage>. doi: <ext-link ext-link-type="uri" xlink:href="http://dx.doi.org/10.1111/j.1096-3642.2012.00855.x" xlink:type="simple">10.1111/j.1096-3642.2012.00855.x</ext-link></mixed-citation></ref><ref id="B1"><mixed-citation xmlns:xlink="http://www.w3.org/1999/xlink" xlink:type="simple"><person-group><name name-style="western"><surname>Benzoni</surname><given-names>F</given-names></name><name name-style="western"><surname>Arrigoni</surname><given-names>R</given-names></name><name name-style="western"><surname>Stefani</surname><given-names>F</given-names></name><name name-style="western"><surname>Pichon</surname><given-names>M</given-names></name></person-group> (<year>2011</year>) <article-title>Phylogeny of the coral genus <italic>Plesiastrea</italic> (Cnidaria, Scleractinia).</article-title><source>Contributions to Zoology</source><volume>80</volume>: <fpage>231</fpage>-<lpage>249</lpage>.</mixed-citation></ref><ref id="B12"><mixed-citation xmlns:xlink="http://www.w3.org/1999/xlink" xlink:type="simple"><person-group><name name-style="western"><surname>Erftemeijer</surname><given-names>PLA</given-names></name><name name-style="western"><surname>Riegl</surname><given-names>B</given-names></name><name name-style="western"><surname>Hoeksema</surname><given-names>BW</given-names></name><name name-style="western"><surname>Todd</surname><given-names>PA</given-names></name></person-group> (<year>2012</year>) <article-title>Environmental impacts of dredging and other sediment disturbances on corals: A review.</article-title><source>Marine Pollution Bulletin</source><volume>64</volume>: <fpage>1737</fpage>–<lpage>65</lpage>. doi: <ext-link ext-link-type="uri" xlink:href="http://dx.doi.org/10.1016/j.marpolbul.2012.05.008" xlink:type="simple">10.1016/j.marpolbul.2012.05.008</ext-link></mixed-citation></ref></ref-list></tp:taxon-treatment>
